# Supplementary material for: Utilizing single-cell RNA sequencing for analyzing the characteristics of PBMC in patients with Kawasaki disease
Source: BMC Pediatr. 2021 Jun 14;21:277. doi: 10.1186/s12887-021-02754-5 (PMC8201934; doi:10.1186/s12887-021-02754-5)
Supplement: Supplementary file 3 — Additional file 3: Table S3. Function enrichment in B cell and four T cells. [file 12887_2021_2754_MOESM3_ESM.xlsx]

## Sheet: Sheet1
Table S3 Function enrichment in B cell and four T cells.
Function	Database	Cell type	Class
adaptive immune response	GO	T helper cell	biological process
adaptive immune response	GO	B cell	biological process
adaptive immune response	GO	Naive T cell	biological process
apoptotic process	GO	Natural killer T (NKT) cell	biological process
apoptotic process	GO	Naive CD8+ T cell	biological process
cell activation	GO	Natural killer T (NKT) cell	biological process
cell activation	GO	Naive CD8+ T cell	biological process
cell activation	GO	T helper cell	biological process
cell activation	GO	B cell	biological process
cell activation	GO	Naive T cell	biological process
defense response	GO	Natural killer T (NKT) cell	biological process
defense response to other organism	GO	Natural killer T (NKT) cell	biological process
external side of plasma membrane	GO	Naive CD8+ T cell	cellular component
external side of plasma membrane	GO	T helper cell	cellular component
external side of plasma membrane	GO	Naive T cell	biological process
immune system process	GO	Naive CD8+ T cell	biological process
immune system process	GO	Naive T cell	biological process
leukocyte cell-cell adhesion	GO	Naive CD8+ T cell	biological process
leukocyte cell-cell adhesion	GO	T helper cell	biological process
leukocyte differentiation	GO	Naive CD8+ T cell	biological process
leukocyte differentiation	GO	B cell	biological process
leukocyte differentiation	GO	Naive T cell	biological process
lymphocyte activation	GO	Natural killer T (NKT) cell	biological process
lymphocyte activation	GO	Naive CD8+ T cell	biological process
lymphocyte activation	GO	T helper cell	biological process
lymphocyte activation	GO	B cell	biological process
lymphocyte activation	GO	Naive T cell	biological process
lymphocyte differentiation	GO	Naive CD8+ T cell	biological process
lymphocyte differentiation	GO	T helper cell	biological process
lymphocyte differentiation	GO	Naive T cell	biological process
MHC class II protein complex	GO	B cell	cellular component
MHC protein complex	GO	B cell	cellular component
positive regulation of immune response	GO	B cell	biological process
positive regulation of immune system process	GO	Natural killer T (NKT) cell	biological process
positive regulation of immune system process	GO	T helper cell	biological process
positive regulation of immune system process	GO	B cell	biological process
regulation of cell activation	GO	Natural killer T (NKT) cell	biological process
regulation of cell activation	GO	T helper cell	biological process
regulation of cell death	GO	Natural killer T (NKT) cell	biological process
regulation of cell death	GO	Naive CD8+ T cell	biological process
regulation of immune response	GO	T helper cell	biological process
regulation of immune response	GO	B cell	biological process
regulation of immune system process	GO	Natural killer T (NKT) cell	biological process
regulation of immune system process	GO	Naive CD8+ T cell	biological process
regulation of immune system process	GO	T helper cell	biological process
regulation of immune system process	GO	B cell	biological process
regulation of immune system process	GO	Naive T cell	biological process
regulation of lymphocyte activation	GO	Natural killer T (NKT) cell	biological process
regulation of lymphocyte activation	GO	Naive CD8+ T cell	biological process
response to biotic stimulus	GO	Natural killer T (NKT) cell	biological process
response to biotic stimulus	GO	B cell	biological process
response to cytokine	GO	Natural killer T (NKT) cell	biological process
side of membrane	GO	T helper cell	cellular component
side of membrane	GO	B cell	cellular component
T cell activation	GO	Naive CD8+ T cell	biological process
T cell activation	GO	T helper cell	biological process
T cell activation	GO	Naive T cell	biological process
T cell differentiation	GO	Naive CD8+ T cell	biological process
T cell differentiation	GO	T helper cell	biological process
T cell differentiation	GO	Naive T cell	biological process
allograft rejection	KEGG	B cell	Human Diseases; Immune disease
asthma	KEGG	B cell	Human Diseases; Immune disease
intestinal immune network for IgA production	KEGG	B cell	Organismal Systems; Immune system
